# Supplementary material for: Assessing the precision of morphogen gradients in neural tube development
Source: Nat Commun. 2024 Feb 1;15:929. doi: 10.1038/s41467-024-45148-8 (PMC10834428; doi:10.1038/s41467-024-45148-8)
Supplement: Supplementary file 2 — Source Data [file 41467_2024_45148_MOESM2_ESM.xlsx]

## Sheet: Fig. 1A
Dataset with variable amplitude (C0) and decay length (lambda)
Fig. 1A left				Fig. 1A right
lambda_i (um)	C0_i	L_i (um)		lambda_rescaled_i (um)	C0_i	L_rescaled_i (um)
20.5861	0.9089	139.62		18.5423	0.9089	125.759
24.2607	0.9641	141.093		21.6241	0.9641	125.759
18.2561	1.1504	130.487		17.5945	1.1504	125.759
18.2275	0.6912	120.942		18.9534	0.6912	125.759
22.6261	0.9922	147.182		19.3327	0.9922	125.759
25.9341	1.0113	132.065		24.6957	1.0113	125.759
21.5824	1.1667	129.565		20.9484	1.1667	125.759
21.8364	1.0029	127.476		21.5422	1.0029	125.759
18.3365	1.3292	149.707		15.4032	1.3292	125.759
21.1149	0.9593	128.447		20.673	0.9593	125.759
26.1636	0.6622	147.741		22.2708	0.6622	125.759
19.0941	1.0735	104.202		23.0441	1.0735	125.759
19.8326	1.2726	141.605		17.6132	1.2726	125.759
12.9835	1.0254	135.488		12.0512	1.0254	125.759
20.5572	1.1384	109.147		23.6859	1.1384	125.759
22.7545	1.072	105.178		27.2071	1.072	125.759
17.8371	0.839	121.829		18.4124	0.839	125.759
15.8663	1.132	101.626		19.6341	1.132	125.759
21.8147	0.9899	124.151		22.0973	0.9899	125.759
27.0756	1.0581	142.4		23.9115	1.0581	125.759
18.1541	1.1364	128.855		17.7178	1.1364	125.759
26.1225	0.978	126.895		25.8886	0.978	125.759
17.3185	1.2446	120.142		18.1282	1.2446	125.759
19.4017	0.864	129.326		18.8666	0.864	125.759
18.439	0.9951	140.33		16.5244	0.9951	125.759
17.5291	0.7823	116.825		18.8696	0.7823	125.759
17.4377	1.2541	104.211		21.0434	1.2541	125.759
14.5008	0.7275	108.793		16.7622	0.7275	125.759
24.8227	1.191	146.347		21.3307	1.191	125.759
18.4971	1.1591	110.571		21.0378	1.1591	125.759
25.8612	1.0603	137.704		23.6178	1.0603	125.759
20.9214	0.9512	109.013		24.1352	0.9512	125.759
23.8109	1.2274	145.434		20.5896	1.2274	125.759
22.9389	0.9845	141.197		20.4309	0.9845	125.759
16.9371	1.1327	142.146		14.9845	1.1327	125.759
16.2077	1.0173	105.354		19.3468	1.0173	125.759
22.7904	0.7377	100.226		28.5963	0.7377	125.759
26.033	0.5726	142.353		22.9984	0.5726	125.759
21.3007	1.428	108.567		24.6737	1.428	125.759
15.7851	0.9738	124.496		15.9453	0.9738	125.759
20.5872	0.5943	102.913		25.1574	0.5943	125.759
21.0772	1.2985	120.588		21.9811	1.2985	125.759
14.1195	1.081	128.879		13.7776	1.081	125.759
27.7107	0.9885	124.787		27.9264	0.9885	125.759
21.2402	1.1168	125.868		21.2218	1.1168	125.759
27.9025	0.9489	111.824		31.3796	0.9489	125.759
26.2585	1.0638	104.274		31.6689	1.0638	125.759
28.5506	0.9558	129.155		27.7999	0.9558	125.759
23.1687	0.8742	126.839		22.9713	0.8742	125.759
20.7741	1.198	144.079		18.1326	1.198	125.759

## Sheet: Fig. 1B
Dataset with identical amplitude (C0) and decay length (lambda)
Fig. 1B left				Fig. 1B right
lambda_i (um)	C0_i	L_i (um)		lambda_rescaled_i (um)	C0_i	L_rescaled_i (um)
20	1	139.62		18.0144	1	125.759
20	1	141.093		17.8264	1	125.759
20	1	130.487		19.2753	1	125.759
20	1	120.942		20.7965	1	125.759
20	1	147.182		17.0889	1	125.759
20	1	132.065		19.0449	1	125.759
20	1	129.565		19.4124	1	125.759
20	1	127.476		19.7306	1	125.759
20	1	149.707		16.8007	1	125.759
20	1	128.447		19.5815	1	125.759
20	1	147.741		17.0243	1	125.759
20	1	104.202		24.1375	1	125.759
20	1	141.605		17.7619	1	125.759
20	1	135.488		18.5638	1	125.759
20	1	109.147		23.0439	1	125.759
20	1	105.178		23.9136	1	125.759
20	1	121.829		20.6451	1	125.759
20	1	101.626		24.7494	1	125.759
20	1	124.151		20.2591	1	125.759
20	1	142.4		17.6627	1	125.759
20	1	128.855		19.5194	1	125.759
20	1	126.895		19.8209	1	125.759
20	1	120.142		20.9351	1	125.759
20	1	129.326		19.4484	1	125.759
20	1	140.33		17.9233	1	125.759
20	1	116.825		21.5295	1	125.759
20	1	104.211		24.1355	1	125.759
20	1	108.793		23.119	1	125.759
20	1	146.347		17.1864	1	125.759
20	1	110.571		22.7471	1	125.759
20	1	137.704		18.265	1	125.759
20	1	109.013		23.0723	1	125.759
20	1	145.434		17.2943	1	125.759
20	1	141.197		17.8133	1	125.759
20	1	142.146		17.6943	1	125.759
20	1	105.354		23.8736	1	125.759
20	1	100.226		25.0951	1	125.759
20	1	142.353		17.6686	1	125.759
20	1	108.567		23.1671	1	125.759
20	1	124.496		20.2029	1	125.759
20	1	102.913		24.4398	1	125.759
20	1	120.588		20.8577	1	125.759
20	1	128.879		19.5158	1	125.759
20	1	124.787		20.1557	1	125.759
20	1	125.868		19.9827	1	125.759
20	1	111.824		22.4924	1	125.759
20	1	104.274		24.1209	1	125.759
20	1	129.155		19.4741	1	125.759
20	1	126.839		19.8297	1	125.759
20	1	144.079		17.457	1	125.759

## Sheet: Fig. 2
Shh ligand gradients from Cohen et al.
Fig. 2
lambda (um)	C0	somite_stage (ss)
15.555	2.0389	5-10
33.4333	8.9052	5-10
36.944	10.0261	5-10
27.663	7.6911	5-10
13.0137	5.5511	5-10
18.798	12.5148	5-10
27.4168	9.3649	5-10
6.6138	4.9564	5-10
22.7873	4.5862	5-10
29.035	13.3068	5-10
7.9837	12.8399	5-10
2.8283	6.333	5-10
7.0626	4.376	5-10
12.1029	11.2471	5-10
18.9306	15.0974	5-10
7.8044	4.8812	10-15
18.8724	5.4422	10-15
31.398	8.6866	10-15
21.7043	5.9045	10-15
34.3055	12.2719	10-15
17.2516	14.4082	10-15
21.1752	10.691	10-15
18.2484	15.9001	10-15
19.3162	3.184	10-15
17.3671	7.4054	10-15
23.4013	7.8244	10-15
5.0429	10.2771	10-15
12.226	22.7693	10-15
19.5705	14.4753	10-15
15.5604	17.7214	10-15
27.4206	23.5067	10-15
20.8909	10.3216	10-15
8.0613	5.0796	10-15
9.7108	5.2452	10-15
12.2545	5.5737	10-15
18.3511	6.8018	10-15
32.0766	10.0533	10-15
41.4151	19.3369	10-15
19.5183	5.5821	10-15
28.6293	6.8311	10-15
37.3353	15.4956	10-15
15.9562	20.4209	10-15
25.6987	35.92	10-15
9.912	18.3767	10-15
16.5667	18.7849	10-15
8.1328	29.8128	10-15
26.2439	38.2418	10-15
6.6758	13.3739	10-15
18.7563	8.9187	10-15
15.8251	7.8864	10-15
18.5567	7.9292	10-15
18.8976	14.2749	10-15
25.8863	19.0175	10-15
26.5	31.2719	10-15
9.7056	16.3197	10-15
10.8435	22.7411	10-15
15.8724	22.9491	10-15
16.8276	23.7882	10-15
14.683	17.0756	10-15
22.2258	11.6213	10-15
5.5986	9.46	10-15
7.2061	11.5719	10-15
29.842	17.1223	10-15
7.2239	14.445	15-20
19.1645	10.8989	15-20
9.4689	11.1973	15-20
14.4884	17.7379	15-20
19.042	8.4502	15-20
22.0774	16.3366	15-20
23.4484	16.6353	15-20
17.721	8.6723	15-20
7.5962	16.6798	15-20
3.3154	10.9593	15-20
15.4349	19.9114	15-20
19.4742	20.3324	15-20
21.2176	22.7922	15-20
22.2443	23.4385	15-20
22.3168	31.9288	15-20
32.2657	51.3777	15-20
17.3131	27.2882	15-20
24.2782	35.4274	15-20
16.1652	15.2463	15-20
23.6205	26.8313	15-20
39.91	16.3071	15-20
22.0067	10.3145	15-20
8.5434	11.518	15-20
24.4762	15.1075	15-20
16.0169	6.3817	15-20
16.8814	19.0344	15-20
9.0268	8.1308	15-20
27.4665	9.395	15-20
29.1664	10.8746	15-20
20.0985	5.3394	15-20
25.9102	23.5419	15-20
23.2398	31.31	15-20
16.1238	26.4876	15-20
17.0025	19.7773	15-20
18.8103	25.0488	15-20
14.375	20.375	15-20
19.8318	29.7588	15-20
7.9828	15.8062	15-20
14.1968	17.1165	15-20
13.5811	17.2539	15-20
14.8922	18.3135	15-20
15.7492	21.4913	15-20
23.6503	38.0179	15-20
16.1189	26.1672	15-20
18.6549	20.4683	15-20
22.6186	30.6204	15-20
12.3398	10.2733	15-20
23.6022	12.3257	15-20
3.0674	22.318	15-20
12.013	36.3156	15-20
12.0276	20.8501	15-20
19.3914	22.8792	15-20
24.8059	4.5512	20-25
18.345	13.1227	20-25
27.1501	17.946	20-25
29.495	23.6301	20-25
23.3473	13.9404	20-25
38.9281	23.8389	20-25
16.3458	23.3649	20-25
20.1561	8.9149	20-25
25.6476	15.9021	20-25
31.9075	17.9215	20-25
33.368	21.867	20-25
8.8669	15.1593	20-25
19.3915	18.5731	20-25
17.03	6.476	20-25
20.4284	16.8936	20-25
22.5617	17.0113	20-25
28.2344	17.2773	20-25
17.4738	6.2204	20-25
21.9901	20.823	20-25
22.8443	19.0398	20-25
51.6558	19.286	20-25
2.4856	12.0704	20-25
8.7082	17.2247	20-25
12.0841	19.4936	20-25
17.3267	23.9108	20-25
33.1248	34.801	20-25
22.045	15.1119	20-25
22.2199	16.9806	20-25
19.1318	14.9692	20-25
32.0201	22.1829	20-25
27.8452	22.8722	20-25
30.8074	32.4415	20-25
13.8523	18.9244	20-25
20.5408	23.307	20-25
18.6968	19.8498	20-25
26.9073	49.7874	20-25
21.4062	27.3158	20-25
17.7442	32.9967	20-25
22.0853	27.9408	20-25
34.4906	32.5042	20-25
27.0684	48.0425	20-25
